# Supplementary material for: Comparative Studies of Selected Criteria Enabling Optimization of the Extraction of Polar Biologically Active Compounds from Alfalfa with Supercritical Carbon Dioxide
Source: Molecules. 2021 May 18;26(10):2994. doi: 10.3390/molecules26102994 (PMC8157860; doi:10.3390/molecules26102994)
Supplement: Supplementary file 1 [file molecules-26-02994-s001.zip]

Archive with 1 entries (1 files):
- molecules-1214179-supplementary.pdf
